# Supplementary material for: Facile Synthesis of 5-Aryl-N-(pyrazin-2-yl)thiophene-2-carboxamides via Suzuki Cross-Coupling Reactions, Their Electronic and Nonlinear Optical Properties through DFT Calculations
Source: Molecules. 2021 Dec 2;26(23):7309. doi: 10.3390/molecules26237309 (PMC8659105; doi:10.3390/molecules26237309)
Supplement: Supplementary file 1 [file molecules-26-07309-s001.zip]

Archive with 1 entries (1 files):
- molecules-1362947-supplementary.pdf
